# Supplementary material for: Seventy-five mosses and liverworts found frozen with the late Neolithic Tyrolean Iceman: Origins, taphonomy and the Iceman’s last journey
Source: PLoS One. 2019 Oct 30;14(10):e0223752. doi: 10.1371/journal.pone.0223752 (PMC6821077; doi:10.1371/journal.pone.0223752)
Supplement: S1 Table — Besides the bryophyte species and their counts the x/y-coordinates, altitude, quadrants, designation of the findings and finding-type are given according to Bagolini et al. [34]. (XLS) [file pone.0223752.s006.xls]

## Sheet: Abfrage_komplett
sample nr	x-coordinate	y-coordinate	altitude	Quadrant	Qx	Qy	designation	finding type	species	counts
91-090							sewn leather	clothing	Pohlia sp.	1
									Polytrichum piliferum	1
									Racomitrium lanuginosum	2
91-095							leather, cord, hide	clothing	Andreaea costate	1
									Gymnomitrion corallioides	1
									Neckera crispa	2
									Polytrichastrum sexanulare	1
									Racomitrium lanuginosum	1
91-096							cord, hair, fibres	netting	Andreaea costate	1
									Grimmia sp.	1
									Hylocomium splendens	1
									Neckera crispa	1
									Pohlia sp.	1
									Polytrichum piliferum	3
									Racomitrium lanuginosum	3
									Warnstorfia fluitans	1
91-099							leather, hairs	clothing	Andreaea rupestris	1
									Polytrichum piliferum	1
91-100							unassigned	stray find	Andreaea rupestris	1
									Polytrichum piliferum	1
									Racomitrium lanuginosum	2
91-102				2	1	0	cords, grasses	netting	Polytrichum piliferum	1
91-103							grasses, cords, hairs, fibres	netting	Andreaea costate	1
									Distichium capillaceum	1
									Pohlia sp.	1
									Polytrichum piliferum	1
									Rracomitrium lanuginosum	1
									Sphagnum cf. teres	1
91-104							leather, hide, hairs	clothing	Andreaea costate	1
									Andreaea rupestris	1
									Conostomum tetragonum	1
									Neckera crispa	1
									Pogonatum urnigerum	1
									Polytrichum piliferum	1
									Racomnitrium lanuginosum	1
91-105							sewn leather, cords	clothing	Leucodon sciuoides	1
									Pogonatum urnigerum	1
									Polytrichastrum sexangulare	1
									Polytrichium piliferum	1
									Racomitrium lanuginosum	1
91-106							sewn leather, cords	clothing	Hylocomium splendens	2
									Neckera crispa	1
									Pohlia sp.	1
									Polytrichum piliferum	1
									Racomitrium lanuginosum	1
									Scpania sp.	1
91-107							leather, hairs	clothing	Andreaea costate	1
									Grimmia sp.	1
									Grimmia anodon	1
									Pohlia sp.	1
									Polytrichum piliferum	1
91-108							leather, hairs, fibres	clothing	Polytrichastrum alpinum	1
									Politrichastrum sexangulare	1
									Polytrichum piliferum	1
									Racomitrium lanuginosum	1
91-110				5	4	0	grass mat	netting	Polytrichastrum sexangulare	1
									Polytrichum piliferum	1
91-119				73	0	4	leather quiver	equipment	Polytrichastrum sexangulare	1
91-120							mosses		Polytrichum piliferum	1
91-123							sewn leather, cords, hide	clothing	Grimmia mollis	1
									Hylcomium splendens	1
									Neckera complanata	2
									Pogonatum urnigerum	1
									Pohlia sp.	1
									Polytrichum piliferum	1
									Racomitrium lanuginosum	1
91-124							sewn leather, cords, hide, cereals	clothing	Amblystegium serpens	1
									Antitrichia curtipendula	1
									Grimmia mollis	1
									Neckera complanata	50
									Pohlia sp.	1
									Polytrichum piliferum	1
									Racomoitrium lanuginosum	2
91-129				23	4	1	grass mat	netting	Neckera complanata	1
									Polytrichum piliferum	1
91-137							leather, grasses, hairs	clothing	Andreaea costate	1
									Hylcomium splendens	1
									Neckera complanata	1
									Neckera crispa	2
									Pohlia sp.	1
91-138				12	11	0	hairs	stray find	Andreaea costate	1
									Mnium thomsonii	1
									Plagiomnium affine	1
									Pohlia sp.	1
									Polytrichum piliferum	1
91-139				22	3	1	birch bark vessel; grasses, leaves	equipment	Andreaea costate	1
									Andrea alpestre	1
									Andreaea rupestris	1
									Hylcomium splendens	1
									Plagiomnium affine	1
									Pohlia sp.	1
91-141							leather, grasses	clothing	Andreaea costate	1
									Pohlia sp.	1
									Polytrichum piliferum	1
									Racomitrium lanuginosum	1
92-025	182371	38747.6	3213.85	4	3	0	moss cushion	stray find	Andreaea rupestris	50
92-044				23	4	1	grasses		Racomitrium lanuginosum	1
									Moss stems	1
92-047							hairs	stray find	Andeaea rupestris	12
									Dicranum scoparium	1
									Heps	7
									Pohlia spp.	4
									Polytrichum piliferum	22
									Polytrichum sexangulare	13
									Racomytrium lanuginosum	11
92-052							grasses, hairs, bast	netting	Distichium capillaceaum	2
									Heps	7
92-054	182374	38742.9	3214.05	92	1	5	sediment	sediment	Pohlia spp.	4
									Polytrichum piliferum	2
92-055	182374	38749.3	3213.41	25	6	1	sediment	sediment	Distichium capillaceum	1
									Moss stems	8
									Polytrichastrum sexangulare	4
									Polytrichum piliferum	2
92-063	182376	38747.7	3213.15	61	6	3	sediment	sediment	Moss stem	3
									Pohlia sp.	1
									Polytrichastrum alpinum	1
									Racomitrium lanuginosum	1
92-065	182373	38745.9	3213.5	58	3	3	splinters of wood, fur	stray find	Moss stems	3
									Pohlia sp.	1
									Pohlia glacialis	1
									Racomitrium lanuginosum	1
92-071	182374	38749.3	3213.38	25	6	1	hairs, fur, bast	netting	Pohlia sp.	1
									Polytrichum piliterum	1
									Racomitrium lanuginosum	1
92-075							melt water	sediment	Andreaea rupestris	1
									Heps	3
									Marsupella sphacelata	1
									Moss stems	30
									Paraleucobryum enerve	2
									Pohlia spp.	5
									Polytrichastrum sexangulare	3
									Polytrichum piliferum	1
									Racomitrium lanuginosum	19
92-076							grasses, hairs, feathers	netting	Grimmia spp.	8
									Heps	1
									Polytrichastrum sexangulare	1
									Polytrichum piliferum	6
									Racomitrium lanuginosum	2
92-077				23	4	1	basal ice	sediment	Heps	1
									Pohlia spp.	5
									Polytrichastrum sexangulare	7
									Polytrichum piliferum	5
									Racomitrium canescens	1
									Racomitrium lanuginosum	1
92-078				22	3	1	basal ice	sediment	Andreaea costate	1
									Antitrichia curtipendula	2
									Distichium capillaceum	2
									Grimmia mollis	1
									Heps	3
									Moss stems	8
									Paraleucobryum enerve	1
									Pogonatum urnigerum	1
									Polytrichastrum sexangulare	4
									Polytrichum piliferum	17
									Racomitrium lanuginosum	29
92-079				21	2	1	hairs, bast, moss cushions	stray finds	Andreaea rupestris	1
									Antitrichia curtipendula	1
									Grimmia mollis	2
									Hylocomium splendens	1
									Moss stems	1
									Paraleucobryum enerve	2
									Polytrichastrum sexangulare	11
									Polytrichum piliferum	21
									Racomitrium canescens	1
									Racomitrium lanuginosum	41
92-080				20	1	1	sewn leather	clothing	Andreaea rupestris	1
									Antitrichia curtipendula	1
									Grimmia mollis	2
									Grimmia	1
									Hylocomium splendens	1
									Moss stems	1
									Polytrichastrum sexangulare	11
									Polytrichum piliferum	21
									Racomitrium lanuginosum	41
									Racomitrium canescens	1
									Pohlia sp.	1
92-081				19	0	1	basal ice	sediment	Andreaea rupestris	50
									Encalyta sp.	1
									Gymnomitrion corallioides	1
									Paraleucobryum enerve	3
									Pohlia sp.	1
									Polytrichastrum sexangulare	3
									Polytrichum piliferum	14
									Racomitrium lanuginosum	31
92-082	182372	38746.4	3213.44	22	3	1	grasses	stray find	Polytrichum piliferum	1
									Pohlia sp.	1
									moss stems	1
92-084							melt water	sediment	Andreaea rupestris	1
									Grimmia elongata	1
									Pohlia sp.	1
									Polytrichum piliferum	1
92-099	182368	38745.6	3214.4	01_1s	0	-1	hairs, wood splinters	stray find	Pohlia sp.	1
									Polytrichum piliferum	1
92-117				20	1	1	grasses	stray find	Pohlia sp.	1
92-118							grasses, hairs	netting	Polytrichastrum alpinum	1
92-122							stainer sample	sediment	Grimmia sp.	1
									Moss stems	10
									Paraleucobryum enerve	3
									Pohlia spp.	7
									Polytrichastrum sexangulare	11
									Polytrichum piliferum	34
									Racomitrium canescens	1
									Racomitrium lanuginosum	38
92-126				25			hairs	stray find	Pohlia sp.	1
									Polytrichum piliferum	1
									Racomitrium lanuginosum	1
92-127				23	4	1	grasses	stray find	Andreaea costate	1
92-133							strings, bast, grasses (stainer sample)	carrying frame	Andreaea rupestris	1
									Apomarsupella revoluta	1
									Neckera crispa	1
									Paraleucobryum enerve	1
									Polytrichastrum sexangulare	5
									Polytrichum piliferum	3
									Racomitrium lanuginosum	13
92-134							stainer sample	sediment	Apomarsupella revoluta	1
									Grimmia mollis	1
									Grimmia sp.	1
									Heps	1
									Moss stems	10
									Paraleucobryum enerve	1
									Polytrichastrum sexangulare	4
									Polytrichum piliferum	50
									Racomitrium lanuginosum	80
92-135							hairs, botanical remains	carrying frame	Andreaea rupestris	1
									Moss stems	4
									Pohlia sp.	1
									Polytrichastrum sexangulare	1
									Polytrichum piliferum	5
									Racomitrium lanuginosum	2
92-141				24	5	1	sediment	sediment	Moss stems	10
									Polytrichum piliferum	2
92-142				02_1s	1	-1	sediment	sediment	Heps	1
									Pohlia spp.	6
									Polytrichum piliferum	1
									Racomitrium lanuginosum	5
92-144	182372	38749	3213.37	25	6	1	grasses, hairs, conifer needle	netting	Polytrichastrum sexangulare	3
									Polytrichum piliferum	3
92-157							stainer sample	sediment	Heps	3
									Moss stems	10
									Pohlia sp.	1
									Paraleucobryum enerve	1
									Polytrichastrum sexangulare	8
									Polytrichum piliferum	24
									Racomitrium canescens	1
									Racomitrium lanuginosum	42
92-165				22	3	1	hairs	stray find	Moss stems	1
									Pohlia sp.	1
									Polytrichum piliferum	1
92-166							stainer sample	sediment	Paraleucobryum enerve	1
									Pohlia sp.	1
									Polytrichastrum sexangulare	8
									Polytrichum piliferum	22
									Racomitrium lanuginosum	100
92-175				07_1s	6	-1	seeds	stray find	Heps	2
									Neckera complanata	1
									Polytrichastrum sexangulare	3
									Polytrichum piliferum	4
									Racomitrium lanuginosum
92-176	182377	38755.8	3213.38	14_1s	13	-1	grasses, hairs	netting	Moss stems	5
									Pohlia sp.	1
									Polytrichum piliferum	1
92-177	182378	38765.5	3213.29				grasses, hairs	netting	Heps	1
									Moss stems	10
									Pohlia sp.	1
									Polytrichastrum sexangulre	1
									Polytrichum piliferum	1
92-184	182371	38747.3	3213.51	4	3	0	sediment	sediment	Andreaea rupestris	1
									Grimmia sp.	1
									Heps	2
									Marsupella sphacelata	1
									Moss stems	10
									Pohlia spp.	4
									Polytrichum piliferum	2
									Racomitrium lanuginosum	4
92-185							stainer sample	sediment	Andreaea rupestris	1
									Grimmia incurva	1
									Moss stems	10
									Paraleucobryum enerve	3
									Polytrichastrum sexangulare	7
									Polytrichum piliferum	12
									Racomitrium lanuginosum	19
92-190				24	5	1	bast	stray find	Moss stems	1
									Polytrichum piliferum	1
92-192							stainer sample	sediment	Andreaea rupestris	2
									Pogonatum urnigerum	2
									Pohlia spp.	2
									Polytrichastrum sexangulare	3
									Polytrichum piliferum	7
									Racomitrium lanuginosum	7
92-193				46	9	2	sediment	sediment	Andreaea rupestris	10
									Dicranum cf. scoparium	1
									Grimmia anodon	1
									Grimmia sp.	1
									Moss stems	10
									Paraleucobryum enerve	3
									Pohlia sp.	4
									Polytrichastrum sexangulare	2
									Polytrichum piliferum	2
									Racomitrium lanuginosum	32
									Rhytidium rugosum	1
92-195				47	10	2	sediment	sediment	Grimmia mollis	1
									Gymnomitrion corallioides	1
									Heps	2
									Moss stems	10
									Paraleucobryum enerve	1
									Pohlia spp.	11
									Polytrichum piliferum	46
									Polytrixhastrum sexangulare	5
									Racomitrium lanuginosum	15
92-196				63	8	3	sediment	sediment	Andreaea rupestris	5
									Distichium capillaceum	2
									Ditrichum flexicaule	1
									Grimmia mollis	1
									Heps	13
									Moss stems	10
									Neckera complanta	1
									Paraleucobryum enerve	4
									Pohlia spp.	24
									Polytrichastrum sexangulare	21
									Polytrichum piliferum	102
									Racomitrium lanuginosum	170
92-198				22	3	1	sediment	sediment	Andreaea costate	1
									Grimmia incurva	1
									Hylocomium splendens	1
									Moss stems	10
									Paraleucobryum enerve	1
									Polytrichastrum sexangulare	3
									Polytichum piliferum	28
									Racomitrium lanuginosum	28
92-199				64	9	3	sediment	sediment	Andreaea costate	1
									Andreaea rupestris	1
									Grimmia sp.	1
									Heps	2
									Hylocomium splendens	1
									Moss stems	10
									Pohlia spp.	15
									Polytrichastrum sexangulare	9
									Polytrichum piliferum	35
									Racomitrium lanuginosum	35
92-200				45	8	2	sediment	sediment	Andreaea costate	1
									Andreaea rupestris	1
									Cephalozia bicuspidata	1
									Conostomum tetragonum	1
									Grimmia sp.	1
									Gymnomitrion corallioides	1
									Moss stems	10
									Paraleucobryum enerve	1
									Pogonatum urnigerum	1
									Pohlia sp.	1
									Polytrichastrum sexangulare	3
									Polytrichum piliferum	8
									Racomitrium lanuginosum	18
92-201				22	3	1	sediment	sediment	Andreaea costate	1
									Andreaea rupestris	2
									Heps	7
									Moss stems	10
									Paraleucobryum enerve	3
									Pohlia spp.	8
									Polytrichastrum sexangulare	11
									Polytrichum piliferum	17
									Racomitrium canescens	3
									Racomitrium lanuginosum	18
92-202				29	10	1	sediment	sediment	Andreaea costate	1
									Andreaea rupestris	3
									Dicranum cf. scoparium	1
									Gymnomitrion corallioides	1
									Heps	4
									Moss stems	6
									Paraleucobryum enerve	2
									Pohlia spp.	10
									Polytricastrum sexangulare	33
									Polytrichum piliferum	50
									Racomitrium lanuginosum	34
92-203				11	10	0	sediment	sediment	Grimmia incurva	1
									Heps	3
									Moss stems	10
									Pohlia spp.	3
									Polytrichastrum sexangulare	11
									Polytrichum piliferum	20
									Racomitrium lanuginosum	13
92-204				10	9	0	sediment	sediment	Grimmia mollis	1
									Heps	2
									Paraleucobryum enerve	1
									Pohlia spp.	6
									Polytrichastrum sexangulare	4
									Polytrichum piliferum	10
									Racomitrium canescens	1
									Racomitrium lanuginosum	9
92-205				28	9	1	sediment	sediment	Grimmia incurva	1
									Polytrichastrum sexangulare	2
									Polytrichum piliferum	4
									Racomitrium lanuginosum	1
92-206				9	8	0	sediment	sediment	Heps	2
									Moss stems	10
									Pohlia spp.	3
									Polytrichastrum sexangulare	1
									Polytrichum piliferum	5
									Racomitrium canescens	1
									Racomitrium lanuginosum	5
92-207				9	7	0	sediment	sediment	Andreaea costate	1
									Apomarsupella revoluta	1
									Grimmia sp.	1
									Gymnomitrion coralloides	1
									Heps	5
									Moss stems	10
									Paraleucobryum enerve	1
									Pohlia sp.	1
									Polytrichastrum sexangulare	4
									Polytrichum piliferum	4
									Racomitrium lanuginosum	4
92-208				44	7	2	sediment	sediment	Grimmia incurva	1
									Hylocomium splends	1
									Moss stems	10
									Paraleucobryum enerve	6
									Pohlia spp.	9
									Polytrichastrum sexangulare	5
									Polytrichum piliferum	22
									Racomitrium lanuginosum	9
92-209				7	6	0	sediment	sediment	Moss stems	10
									Paraleucobryum enerve	1
									Pohlia spp.	12
									Polytrichastrum alpinum	1
									Polytricastrum sexangulare	4
									Polytrichum piliferum	20
									Racomitrium lanuginosum	5
92-210				65	10	3	sediment	sediment	Apomarsupella revoluta	2
									Aulacomnium palustre	1
									Ditrichum flexicaule	1
									Heps	12
									Moss stems	10
									Paraleucobryum enerve	3
									Pohlia spp.	2
									Polytrichastrum sexangulare	5
									Polytichum piliferum	13
									Racomitrium lanuginosum	6
92-211				48	11	2	sediment	sediment	Heps	3
									Moss	5
									Paraleucobryum enerve	1
									Pohlia spp	4
									Polytrichastrum sexangulare	1
									Polytrichum piliferum	12
									Racomitrium lanuginosum	12
92-212				27	8	1	sediment	sediment	Dicranum cf. scoparium	1
									Moss stems	5
									Pohlia spp.	3
									Racomitrium lanuginosum	4
92-213				81	8	4	sediment	sediment	Andreaea costate	1
									Pohlia spp.	3
									Moss stems	10
									Paraleucobryum enerve	1
									Polytrichastrum sexangulare	2
									Polytrichum piliferum	9
									Racomitrium lanuginosum	2
92-214				26	7	1	sediment	sediment	Grimmia sp.	1
									Heps	1
									Moss stems	10
									Pohlia spp.	11
									Pohlia glacialis	1
									Pohlia ludwigii	1
									Polytrichastrum sexangulare	3
									Polytrichum piliferum	13
									Racomotium lanuginosum	19
92-215				25	6	1	sediment	sediment	Andreaea rupestris	15
									Grimmia sp.	1
									Moss stems	10
									Neckera complanata	1
									Pohlia spp.	2
									Paraleucobryum enerve	2
									Polytrichastrum alpinum	1
									Polytrichastrum sexangulare	5
									Polytrichum piliferum	20
									Racomitrium canescens	1
									Racomitrium lanuginosum	28
									Warnstorfia exannulata	1
92-216	182373.30	38749.00	3213.25				fur	stray find	Hylocomium splendens	6
									Moss stems	3
									Pohlia spp.	3
									Polytrichum piliferum	1
									Warnstorfia fluitans	1
92-217				5	4	0	wood	stray find	Andreaea rupestris	8
									Grimmia mollis	1
									Heps	4
									Moss stems	10
									Pohlia spp.	5
									Polytrichastrum sexangulre	1
									Polytrichum piliferum	18
									Racomitrium lanuginosum	15
92-219				62	7	3	sediment	sediment	Andreaea rupestris	1
									Distichium capillaceum	1
									Heps	3
									Moss stems	10
									Pohlia spp.	8
									Polytrichastrum sexangulre	8
									Polytrichum piliferum	7
									Racomitrium lanuginosum	11
92-221				13	12	0	sediment	sediment	Dicranum cf. scoparium	1
									Grimmia sp.	1
									Grimmia mollis	1
									Moss stems	10
									Pohlia spp.	3
									Polytrichastrum sexangulare	4
									Polytrichum piliferum	14
									Racomitrium lanuginosum	20
92-222				29	10	1	sediment	sediment	Andreaea rupestris	1
									Dicranum cf. scoparium	1
									Heps	3
									Lophozia sudetica	1
									Moss stems	10
									Paraleucobryum enerve	1
									Pohlia spp	4
									Polytrichastrum sexangulare	8
									Polytrichum piliferum	27
									Racomitrium lanuginshm	23
92-223				30	11	1	sediment	sediment	Andreaea costate	2
									Andreaea rupestris	1
									Grimmia spp.	2
									Grimmia incurva	1
									Heps	2
									Moss stems	10
									Paraleucobryum enerve	1
									Pohlia spp.	6
									Pohlia elongata	1
									Polytrichastrum sexangulare	19
									Polytrichum piliferum	44
									Racomitrium canescens	2
									Racomitriium lanuginosum	26
92-224				24	5	1	grasses	stray find	Grimmia mollis	1
									Moss stems	2
92-227				30	11	1	grasses	stray find	Heps	2
									Moss stems	2
									Polytrichum piliferum	1
92-229				12	11	0	sediment	sediment	Andreaea costate	2
									Heps	3
									Moss stems	10
									Polytrichum piliferum	2
									Racomitrium lanuginosum	1
92-234				25	6	1	grasses, hairs, bast	netting	Moss stems	1
									Polytrichum piliferum	1
92-236	182373	38747.45	3213.08				grass cord		Polytrichum piliferum	1
92-240				24	5	1	hairs, botanical remains	carrying frame	Andreaea rupestris	1
									Grimmia sp.	1
									Moss stems	3
									Polytrichastrum sexangulare	1
									Polytrichum piliferum	8
									Racomitrium lanuginosum	18
92-241							stainer sample	sediment	Andreaea rupestris	2
									Heps	4
									Moss stems	10
									Paraleucobryum enerve	1
									Pohlia spp.	3
									Polytrichastrum sexangulare	21
									Polytrichum piliferum	30
									Racomitrium lanuginosum	30
92-244				25	6	1	grasses, bast	netting	Polytrichum piliferum	1
92-246				25	6	1	hairs	stray find	Polytrichum piliferum	1
92-248				21	2	1	grasses, hairs	netting	Moss stems	1
									Pohlia sp.	1
									Polytrichum piliferum	1
92-249				25	6	1	sediment	sediment	Andreaea rupestris	2
									Grimmia mollis	13
									Heps	5
									Moss stems	10
									Paraleucobryum enerve	3
									Pohlia spp.	12
									Polytrichastrum sexangulare	24
									Polytrichum piliferum	51
									Racomitrium canescens	2
									Racomitrium lanuginosum	17
92-250				13	12	0	stainer sample	sediment	Andreaea costate	1
									Andreaea rupestris	1
									Dicranum cf. scoparium	1
									Grimmia mollis	1
									Heps	1
									Moss stems	10
									Pohlia sp.	1
									Polytrichastrum sexangulare	9
									Polytrichum piliferum	13
									Racomitrium lanuginosum	6
92-251				28	9	1	sediment	sediment	Andreaea rupestris	1
									Grimmia sp.	1
									Heps	2
									Moss stems	8
									Paraleucobryum enerve	3
									Pohlia spp.	3
									Polytrichastrum sexangulare	6
									Polytrichum piliferum	33
									Racomiitrium canescens	1
									Racomitrium lanuginosum	23
92-252				29	10	1	sediment	sediment	Andreaea rupestris	2
									Grimmia sp.	1
									Heps	1
									Moss stems	2
									Paraleucobryum enerve	2
									Pohlia spp.	4
									Polytrichastrum sexangulare	2
									Polytrichum piliferum	15
									Racomitrium lanuginosum	3
92-253				29	10	1	sediment	sediment	Andreaea rupestris	1
									Antitrichia curtipendula	1
									Bryum cf. alpinum	1
									Dicranum cf. scoparium	1
									Grimmia mollis	1
									Pogonatum urnigerum	1
									Pohlia sp.	1
									Paraleucobryum enerve	1
									Polytrichastrum sexangulare	1
									Polytrichum piliferum	19
									Racomitrium lanuginosum	3
92-255				42	5	2	sediment	sediment	Andreaea rupestris	1
									Grimmia mollis	1
									Heps	1
									Moss stems	5
									Pterygynandrum filiforme	1
									Polytrichastrum sexangulare	11
									Polytrichum piliferum	19
									Racomitrium lanuginosum	7
92-256				25	6	1	hairs	stray find	Andreaea rupestris	1
									Moss stems	4
									Pohlia sp.	1
									Polytrichastrum sexangulare	1
									Polytrichum piliferum	2
92-257				82	9	4	sediment	sediment	Andreaea rupestris	3
									Grimmia sp.	1
									Grimmia incurva	1
									Heps	1
									Moss stems	5
									Paraleucobryum enerve	2
									Polytichastrum sexangulare	16
									Polytrichum piliferum	12
									Racomitrium lanuginosum	25
92-258				22	3	1	sediment	sediment	Andreaea costate	6
									Anreaea rupestris	6
									Grimmia incurva	5
									Grimmia sp.	1
									Gymnomitrion corallioides	112
									Heps	1
									Hypnum vaucheri	1
									Marsupella sphacelata	1
									Moss stems	10
									Pogonatum urnigerum	1
									Paraleucobryum enerve	6
									Pohlia spp.	23
									Polytrichastrum seangulare	49
									Polytrichum piliferum	82
									Racomitrium canescens	1
									Racomitrium lanuginosum	97
92-259				21	2	1	sediment	sediment	Andreaea rupestris	3
									Distichium capillaceum	2
									Ditrichum flexicaule	1
									Grimmia sp.	1
									Grimmia mollis	2
									Heps	4
									Heterocladium dimorphum	1
									Moss stems	10
									Paraleucobryum enerve	2
									Pogonatum urnigerum	1
									Pohlia spp.	6
									Polytrichastrum swexangulare	27
									Polytrichum piliferum	34
									Racomitrium lanuginosum	28
92-261				23	4	1	sediment	sediment	Andreaea rupestris	3
									Dicranum cf. scoparium	1
									Encalyta sp.	1
									Grimmia mollis	1
									Heps	8
									Moss stems	10
									Pohlia spp.	8
									Polytrichastrum sexangulare	6
									Polytrichum piliferum	14
									Racomitrium lanuginosum	24
92-262				22	3	1	sediment	sediment	Andreaea costate	2
									Andreaea rupestris	5
									Apomarsupella revoluta	1
									Diplophyllum taxifolium	1
									Encalypta sp.	1
									Grimmia mollis	2
									Heps	9
									Marsupella sphacelata	3
									Moss stems	10
									Paraleucobryum enerve	3
									Pohlia sp.	1
									Polytrichastrum sexangulare	15
									Polytrichum piliferum	99
									Racomitrium lanuginosum	43
92-263				23	4	1	sediment	sediment	Andreaea rupestris	1
									Heps	4
									Moss stems	10
									Paraleucobryum enerve	1
									Pohlia spp.	8
									Polytrichastrum sexangulare	5
									Polytrichum piliferum	32
									Racomitrium lanuginosum	28
92-264				38	1	2	sediment	sediment	Andreaea rupestris	1
									Heps	6
									Hypnum callichroum	1
									Hypnum vaucheri	1
									Moss stems	10
									Paraleucobryum enerve	1
									Pohlia spp.	5
									Pohlia elongata	1
									Polytrichastrum sexangulare	33
									Polytrichum piliferum	42
									Racomitrium lanuginosum	35
92-265				39	2	2	sediment	sediment	Andreaea rupestris	1
									Pohlia spp.	2
									Polytrichastrum sexangulare	5
									Polytrichum piliferum	19
									Racomitriumcanescens	1
									Racomitrium lanuginosum	13
92-266				22	3	1	sediment	sediment	Andreaea rupestris	1
									Grimmia triformis	1
									Moss stems	10
									Pohlia spp.	4
									Polytrichastrum sexangulare	2
									Polytrichum piliferum	4
									Racomitrium lanuginosum	4
92-268				81	8	4	sediment	sediment	Andreaea rupestris	1
									Heps	2
									Pohlia spp.	7
									Polytrichastrum sexangulare	9
									Polytrichum piliferum	26
									Racomitrium lanuginosum	9
92-269				60	5	3	stainer sample	sediment	Andreaea rupestris	1
									Grimmia mollis	1
									Moss stems	10
									Paraleucobryum enerve	2
									Pohlia spp.	2
									Polytrichastrum sexangulare	11
									Polytrichum piliferum	13
									Racomitrium canescens	1
									racomitrium lanuginosum	18
92-270				57	2	3	sediment	sediment	Andreaea costate	2
									Andreaea rupestris	1
									Heps	3
									Moss stems	10
									Paraleucobryum enerve	1
									Pohlia spp.	3
									Polytrichastrum sexangulare	7
									Polytrichum piliferum	31
									Racomitrium lanuginosum	12
92-271				75	2	4	sediment	sediment	Andreaea costate	1
									Moss stems	10
									Paraleucobryum enerve	1
									Pohlia spp.	2
									Polytrichastrum sexangulare	24
									Polytrichum piliferum	26
									Racomitrium lanuginosum	40
92-273				76	3	5	sediment	sediment	Andreaea costate	1
									Heps	1
									Pohlia spp.	3
									Polytrichastrum sexangulare	14
									Polytrichum piliferum	12
									Racomitrium lanuginosum	6
92-274				77	4	4	sediment	sediment	Grimmia sp.	1
									Grimmia mollis	1
									Moss stems	10
									Pohlia spp.	2
									Polytrichastrum sexangulare	8
									Polytrichum piliferum	15
									Racomitrium lanuginosum	10
92-280				80	7	4	sediment	sediment	Andreaea costate	1
									Andreaea rupestris	1
									Grimmia sp.	1
									Grimmia incurva	1
									Heps	6
									Moss stems	10
									Pohlia spp.	4
									Polytrichastrum sexangulare	10
									Polytrichum piliferum	44
									Racomitrium lanuginosum	19
92-281	182371	38746.3	3213.19	21	2	1	grasses	stray find	Dicranum cf scoparium	1
									Pohlia spp.	2
									Polytrichum piliferum	1
92-282				79	6	4	sediment	sediment	Bryum cf capillare	1
									Grimmia mollis	1
									Heps	5
									Pohlia spp.	3
									Polytrichastrum sexangulare	11
									Polytrichum piliferum	29
									Racomitrium lanuginosum	13
									Sanionia uncinata	1
92-283				43	6	2	sediment	sediment	Andreaea rupestris	1
									Heps	3
									Marsupella cf. brevissima	1
									Moss stems	10
									Paraleucobryum enerve	1
									Pohlia spp.	3
									Polytricastrum sexangulare	14
									Polytrichum piliferum	11
									Racomitrium lanuginosum	52
92-285				41	4	2	grass, hairs, bast, wood	netting	Moss stems	1
									Polytrichum piliferum	1
92-287				6	5	0	sediment	sediment	Grimmia mollis	2
									Polytrichastrum sexangulare	7
									Polytrichastrum piliferum	30
									Racomitrium lanuginosum	3
92-289				42	5	2	hairs	stray find	Andreaea costate	1
									Moss stems	4
									Polytrichastrum sexangulare	1
									Polytrichum piliferum	1
92-290				78	5	4	sediment	sediment	Andreaea costate	1
									Dicranum cf. scoparium	2
									Grimmia mollis	1
									Gynnomitrion corallioides	8
									Heps	9
									Moss stems	10
									Pohlia spp.	7
									Polytricastrum sexangulare	5
									Polytrichum piliferum	24
									Racomitrium lanuginosum	20
92-291	182371	38746.3	3213.18	21	2	1	grasses	stray find	Heps	1
									Polytyrichum piliferum	1
92-293				6	5	0	stainer sample	sediment	Grimmia mollis	1
									Heps	1
									Moss stems	10
									Polytrichastrum sexangulare	5
									Polytrichum piliferum	7
									Racomitrium lanuginosum	7
92-297				24	5	1	sediment	sediment	Andreaea rupestris	1
									Apomarsupella revoluta	1
									Conostomum tetragonum	1
									Heps	3
									Moss stems	10
									Paraleucobryum enerve	1
									Pohlia sp.	1
									Polytrichastrum sexangulare	19
									Polytrichum piliferum	28
									Racomitrium lanuginosum	28
92-299				59	4	3	sediment	sediment	Grimmia sp.	1
									Grimmia mollis	1
									Paraleucobryum enerve	3
									Polytrichastrum sexangulare	7
									Polytrichum piliferum	46
									Racomitrium canescens	1
									Racomitrium lanuginosum	10
92-300				61	6	3	sediment	sediment	Grimmia sp.	1
									Grimmia mollis	1
									Heps	8
									Paraleucobryum enerve	2
									Pohlia spp.	3
									Paraleucobryum enerve	7
									Polytrichastrum sexangulare	7
									Polytrichum piliferum	23
									Racomitirum lanuginosum	23
92-302				23	4	1	sediment	sediment	Dicranum cf. scoparium	1
									Grimmia mollis	1
									Polytrichastrum sexangulare	2
									Polytrichum piliferum	8
92-303				42	5	2	sediment	sediment	Andreaea rupestris	1
									Apomarsupella revoluta	1
									Grimmia incurva	1
									Heps	3
									Paraleucobryum enerve	1
									Polytrichastrum sexangulare	43
									Polytrichum piliferum	46
									Racomitrium lanuginosum	43
									Rhytidium rugosum	1
92-305				41	4	2	sediment	sediment	Andreaea rupestris	5
									Dicranum cf. scoparium	1
									Grimmia sp.	1
									Grimmia mollis	4
									Heps	8
									Lophozia sudetica	1
									Paraleucobryum enerve	2
									Pohlia spp.	15
									Polytrichastrum sexangulare	26
									Polytrichum piliferum	92
									Racomitrium lanuginosum	30
									Warnstorfia exannulatus	1
92-306				22	3	1	sediment	sediment	Andreaea costate	4
									Andreaea rupestris	1
									Dicranum cf. scoparium	1
									Grimmia sp.	1
									Grimmia mollis	3
									Heps	15
									Moss stems	10
									Pohlia sp.	11
									Polytrichastrum sexangulare	19
									Polytrichum piliferum	44
									Racomitrium canescens	3
									Racomitrium lanuginosum	33
92-307				42	5	2	sediment	sediment	Distichium capillaceum	1
									Grimmia mollis	1
									Heps	1
									Lophozia sudetica	1
									Moss stems	6
									Pohlia spp.	2
									Polytrichastrum sexangulare	1
									Polytrichum piliferum	50
									Racomitrium lanuginosum	26
92-310				27	8	1	sediment	sediment	Andreaea rupestris	1
									Distichium capillaceum	1
									Grimmia mollis	1
									Gymnomitrion corallioides	1
									Moss stems	10
									Pohlia spp.	2
									Polytrichastrum sexangulare	5
									Polytrichum piliferum	19
									Racomitrium lanuginosum	20
92-311				28	9	1	sediment	sediment	Andreaea costate	2
									Andreaea rupestris	1
									Heps	6
									Moss stems	10
									Pohlia spp.	2
									Polytrichastrum sexangulare	5
									Polytichum piliferum	6
									Racomitrium lanuginosum	2
									Timmia sp.	1
92-312				29	10	1	sediment	sediment	Andreaea costate	1
									Andreaea rupestris	1
									Grimmia mollis	1
									Heps	8
									Moss stems	10
									Paraleucobryum enerve	2
									Pohlia spp.	15
									Po;lytrichastrum sexangulare	7
									Polytrichum piliferum	38
									Racomitrium lanuginosum	12
									Rhtytidium rugosum	1
92-313	18273.5	38749.4	3213.1	25	6	1	grasses, bast, droppings	netting	Marsupella sphacelata	1
									Moss stems	3
									Polytrichjum piliferum	1
									Racomitrium lanuginosum	1
92-314	182371	38747.6	3213.7	4	3	0	grasses, hairs, bast, twisted leaves	netting	Moss stems	2
									Pohlia sp.	1
									Polytrichastrum sexangulare	2
									Polytrichum piliferum	1
									Racomitrium lanuginosum	3
92-315				30	11	1	sediment	sediment	Andreaea costate	3
									Andreaea rupestris	1
									Grimmia sp.	1
									Grimmia elongata	1
									Grimmia mollis	1
									Heps	7
									Pohlia spp.	3
									Polytrichastrum sexangulare	1
									Polytrichum piliferum	5
									Racomitirum lanuginosum	7
92-316				59	4	3	sediment	sediment	Grimmia mollis	1
									Heps	5
									Pohlia spp.	5
									Polytrichastrum sexangulare	4
									Polyytrichum piliferum	18
									Racomitrium lanuginosum	9
92-317				60	5	3	sediment	sediment	Andreaea costate	1
									Heps	2
									Moss stems	10
									Pohlia spp.	2
									Polytrichastrum sexangulare	2
									Polytrichum piliferum	9
92-320				23	4	1	sediment	sediment	Andreaea rupestris	1
									Grimmia mollis	1
									Heps	5
									Moss stems	10
									Pogonatum urnigerum	1
									Polytrichum piliferum	8
									Racomitrium lanuginosum	2
92-321				20	1	1	sediment	sediment	Grimmia mollis	4
									Heps	5
									Moss stems	10
									Neckera complanata	1
									Paraleucobryum enerve	1
									Plagiopus oederianus	1
									Pohlia spp.	5
									Polytrichasatrum sexangulare	13
									Polytrichum piliferum	24
									Racomitrium lanuginosum	24
92-322	182370	38745.8	3213.44	20	1	1	sediment	sediment	Andreaea costate	2
									Moss stems	3
									Paraleucobryum enerve	1
									Pohlia sp.	1
									Polytrichum piliferum	1
									Racomitrium lanuginosum	2
92-323				03_1s	2	-1	sediment	sediment	Andreaea costate	1
									Andreaea rupestris	1
									Grimmia sp.	1
									Grimmia mollis	1
									Heps	3
									Moss stems	10
									Paraleucobryum enerve	4
									Pohlia spp.	5
									Polytrichastrum sexangulare	11
									Polytrichum piliferum	30
									Racomitrium lanuginosum	5
92-328	182371	38747.9	3214.03	4	3	0	grasses, hairs	netting	Moss stems	10
									Pohlia sp.	1
									Polytrichastrum sexangulare	2
									Polytrichum piliferum	3
92-329				23	4	1	grasses, hairs	netting	Moss stems	8
									Pohlia sp.	1
									Polytricastrum sexangulare	1
									Polytrichum piliferum	2
92-331				4	3	0	sediment	sediment	Moss stems	10
									Pohlia spp.	2
									Polytricastrum sexangulare	4
									Polytrichum piliferum	7
									Racomitrium lanuginosum	6
92-332				2	1	0	sediment	sediment	Heps	5
									Moss stems	6
									Pohlia sp.	1
									Polytrichum piliferum	14
									Racomitrium lanuginosum	5
92-333				43	6	2	sediment	sediment	Racomitrium lanuginosum	3
92-336				56	1	3	sediment	sediment	Heps	2
									Moss stems	10
									Pohlia sp.	1
									Polytrichastrum sexangulare	4
									Polytrichum piliferum	8
									Racomitrium lanuginosum	9
92-338				2	1	0	sediment	sediment	Paraleucobryum enerve	1
									Polytrichastrum sexangulare	1
									Polytrichum piliferum	2
									Racomitrium lanuginosum	8
92-339				1	0	0	sediment	sediment	Andreaea costate	1
									Andreaea rupestris	1
									Grimmia mollis	1
									Heps	2
									Pogonatum urnigerum	1
									Pohlia spp.	7
									Polytrichastrum enerve	13
									Polytrichum piliferum	14
									Racomitirum lanuginosum	32
92-340				21	2	1	sediment	sediment	Andreaea costate	2
									Andreaea rupestris	1
									Bartramia ithyphylla	1
									Dicranum cf. scoparium	1
									Grimmia spp.	3
									Paraleucobryum enerve	3
									Pohlia sp.	1
									Polytrichastrum sexangulare	44
									Polytrichum piliferum	112
									Racomitrium lanuginosum	46
92-341				58	3	3	sediment	sediment	Andreea rupestris	2
									Grimmia mollis	1
									Heps	3
									Pohlia sp.	1
									Polytrichastrum sexangulare	13
									Polytrichum piliferum	49
									Racomitirum canescens	2
									Racomitrium lanuginosum	21
92-343				61	6	3	sediment	sediment	Grimmia sp.	1
									Paraleucobryum enerve	1
									Pohlia sp.	1
									Polytrichastrum sexangulare	2
									Polytrichum piliferum	7
									Racomitrium lanuginosum	2
92-344				40	3	2	sediment	sediment	Andreaea costate	1
									Andreaea rupestris	2
									Grimmia incurva	1
									Grimmia mollis	4
									Heps	4
									Moss stems	10
									Paraleucobryum enerve	1
									Pohlia spp.	3
									Polytrichastrum sexangulare	20
									Polytrichum piliferum	143
									Racomitrium lanuginosum	35
92-345				22	3	1	sediment	sediment	Grimmia sp.	1
									Heps	7
									Moss stems	5
									Paraleucobryum enerve	2
									Pohlia sp.	1
									Polytrichastrum sexangulare	1
									Polytrichum piliferum	13
									Racomitrium lanuginosum	1
92-346				41	4	2	sediment	sediment	Grimmia mollis	4
									Heps	3
									Moss stems	10
									Pogonatum urnigerum	1
									Pohlia sp.	1
									Polytrichastrum sexangulare	4
									Polytrichum piliferum	8
									Racomitrium lanuginosum	3
92-347				42	5	2	sediment	sediment	Andreaea costate	7
									Andreaea rupestris	7
									Bartramia ithyphylla	1
									Grimmia mollis	2
									Heps	7
									Moss stems	10
									Paraleucobryum enerve	4
									Pohlia spp.	4
									Polytrichastrum sexsangulare	40
									Polytrichum piliferum	104
									Racomitrium lanuginosum	17
92-348				22	3	1	sediment	sediment	Andreaea rupestris	2
									Aulacomnium palustre	1
									Dicranum cf. scoparium	1
									Grimmia mollis	1
									Moss stems	10
									Paraleucobryum enerve	7
									Pohlia spp.	2
									Polytrichastrum sexangulare	50
									Polytrichum piliferum	50
									Racomitirum lanuginosum	32
92-349				58	3	3	sediment	sediment	Andreaea rupestris	2
									Grimmia mollis	2
									Heps	5
									Moss stems	10
									Paraleucobryum enerve	1
									Pohlia spp.	2
									Polytrichastrm sexangulare	15
									Polytrichum piliferum	60
									Racomitrium lanuginosum	16
									Rhytidium rugosum	1
92-351				21	2	1	grasses	stray find	Andreaea costate	1
									Moss stems	2
									Polytrichastrum sexangulare	1
									Polytrichum pilioferum	1
92-353				25	6	1	grasses, etc.	stray find	Moss stems	3
									Racomitrium lanuginosum	5
92-354				24	5	1	grasses, hairs	netting	Pohlia sp.	1
									Polytrichum piliferum	1
92-355				6	5	0	sediment	sediment	Andreaea rupestris	1
									Grimmia sp.	1
									Grimmia mollis	2
									Heps	3
									Moss stems	10
									Paraleucobryum enerve	1
									Pohlia spp.	3
									Polytrichastrum alpinum	1
									Polytrichastrum sexangulare	10
									Polytrichum piliferum	38
									Racomitrium lanuginosum	18
92-357				01_1w	-1	0	sediment	sediment	Andreaea costate	4
									Andreaea rupestris	7
									Heps	10
									Moss stems	10
									Paraleucobryum enerve	3
									Pohlia spp.	14
									Polytrichastrum sexangulare	22
									Polytrichum piliferum	27
									Racomitrium lanuginosum	50
									Rhytidium rugosum	1
92-358				01_1s	0	-1	sediment	sediment	Andreaea costate	1
									Andreaea rupestris	3
									Grimmia sp.	1
									Gimmia elongata	1
									Grimmia mollis	1
									Paraleucobryum enerve	5
									Pohlia spp.	17
									Polytrichastrum sexangulare	38
									Polytrichum piliferum	66
									Racomitrium lanuginosum	53
92-359	182368	38745.6	3214.13	01_1s	0	-1	hairs	stray finds	Moss stems	8
									Pohlia spp.	2
									Polytrichum piliferum	1
92-360				03_1s	2	-1	sediment	sediment	Moss stems	10
									Pohlia spp.	2
									Polytrichastrum sexangulare	8
									Polytrichum piliferum	18
									Racomitrrium lanuginosum	17
									Rhytidium rugosum	1
92-364	182368	38746.4	3214.47	02_1s	1	-1	hairs	stray finds	Heps	1
									Pohlia spp.	2
92-366				60	5	3	sediment	sediment	Dicranum cf. scoparium	1
									Ditrichum flexicaule	1
									Heps	5
									Moss stems	10
									Paraleucobryum enerve	1
									Pohlia spp.	4
									Polytrichastrum sexangulare	12
									Polytrichum piliferum	27
									Racomitrium lanuginosum	28
92-368				02_1s	1	-1	sediment	sediment	Moss stems	10
									Paraleucobryum enerve	2
									Pohlia spp.	3
									Polytrichastrum sexangulare	11
									Polytrichum piliferum	12
									Racomitrium lanuginosum	8
92-370				04_1s	3	-1	sediment	sediment	Andreaea costate	1
									Moss stems	3
									Paraleucobryum enerve	1
									Polytichum piliferum	5
									Racomitrium lanuginosum	11
92-373				05_1s	4	-1	sediment	sediment	Hylocomium splendens	1
									Polytrichastrum alpinum	1
									Polytrichastrum sexangulare	1
									Polytrichum piliferum	4
									Racomitrium lanuginosum	1
92-374				06_1s	5	-1	sediment	sediment	Andreaea costate	4
									Grimmia mollis	3
									Heps	1
									Moss stems	10
									Paraleucobryum enerve	2
									Polytrichastrum sexangulare	6
									Polytrichum piliferum	29
									Racomitrium lanuginosum	22
92-375				24	5	1	stainer sample	sediment	Andreaea rupestris	1
									Moss stems	10
									Pohlia sp.	1
									Polytrichastrum sexangulare	23
									Polytrichum piliferum	26
									Racomitrium lanuginosum	6
92-378				03_1s	2	-1	sediment	sediment	Andreaea costate	1
									Andreaea rupestris	1
									Pogonatum urnigerum	1
									Pohlia spp.	3
									Polyrichastrum sexangulare	8
									Polytrichum piliferum	14
									Racomitrium lanuginosum	23
92-381				24	5	1	grasses	stray find	Racomitrium lanuginosum	3
92-383				22	3	1	sediment	sediment	Heps	3
									Polytrichastrum sexangulare	7
									Polytrichum piliferum	25
									Racomitrium lanuginosum	4
92-384				07_1s	6	-1	sediment	sediment	Andreaea rupestris	4
									Heps	2
									Moss stems	10
									Paraleucobryum enerve	1
									Pohlia spp.	2
									Polytrichastrum sexangulare	10
									Polytrichum piliferum	10
									Racomitrium lanuginosum	8
92-400				2	1	0	splinters of wood	equipment	Moss stems	1
									Polytrichum piliferum	1
									Racomitrium lanuginosum	3
92-401				4	3	0	hairs	stray find	Andreaea rupestris	3
									Heps	5
									Neckera complanata	1
									Paraleucobryum enerve	1
									Pohlia spp.	2
									Polytrichastrum sexangulare	2
									Polytrichum piliferum	9
									Racomitrium lanuginosum	3
92-402				3	2	0	hairs, etc.	stray find	Apomarsupella revoluta	1
									Paraleucobryum enerve	2
									Polytrichastrum sexangulare	18
									Polytrichum piliferum	13
									Racomitrium lanuginosum	6
92-404				11_1s	10	-1	grasses, hairs	netting	Grimmia sp.	1
									Moss stems	4
									Pohlia sp.	1
									Polytrichastrum sexangulare	4
									Polytrichum piliferum	10
									Racomitrium lanuginosum	15
92-405				10_1s	9	-1	grasses, hairs	netting	Andreaea rupestris	1
									Pohlia sp.	1
									Polytrichum piliferum	1
									Racomitrium lanuginosum	2
92-406				12_1s	11	-1	grasses, hairs	netting	Pogonatum urnigerum	1
									Polytrichastrum sexangulare	1
									Polytrichum piliferum	5
									Racomitrium lanuginosum	3
									Rhytidium rugosum	1
92-407				5	4	0	grasses, hairs	netting	Andreaea costate	1
									Heps	1
									Polytrichastrum sexangulare	5
									Polytrichum piliferum	5
92-408				6	5	0	hairs, etc.	stray find	Grimmia funalis	1
									Moss stems	5
									Polytrichum piliferum	1
92-409				4	3	0	grasses, hairs, etc.	netting	Moss stems	10
									Paraleucobryum enerve	1
									Polytrichastrum sexangulare	1
									Polytrichum piliferum	5
92-Sekt 02				22	3	1	sediment	sediment	Grimmia mollis	10
									Moss stems	10
									Polytrichum piliferum	8
									Racomitrium canescens	1
									Racomitrium lanuginosum	16
92-Sekt 13				5	4	0	poplar leaf	stray find	Grimmia mollis	1
									Moss stems	10
									Paraleucobryum enerve	2
									Polytrichastrum sexangulare	14
									Polytrichum piliferum	23
									Racomitrium lanuginosum	23
93-117				23	4	1	fur hat	clothing	Andreaea costate	7
									Hypnum cupressiforme	1
									Pohlia sp.	1
									Polytrichastrum sexangulare	1
									Polytrichum piliferum	4
